# Supplementary material for: Vascular Plant Species Inventory of Mexico’s Revillagigedo National Park: Awareness of Alien Invaders as a Sine Qua Non Prerequisite for Island Conservation
Source: Plants (Basel). 2023 Sep 30;12(19):3455. doi: 10.3390/plants12193455 (PMC10575041; doi:10.3390/plants12193455)
Supplement: Supplementary file 1 [file plants-12-03455-s001.zip › Supplementary Material S1.xlsx]

## Sheet: Hoja1
Consulted Herbaria
CAS	California Academy of Sciences
CHAPA	IRENAT-CP Instituto de Recursos Naturales, Colegio de Postgraduados
CHAP	Herbario de la Universidad Autónoma Chapingo
ENCB	Departamento de Botánica, Escuela Nacional de Ciencias Biológicas, Instituto Politécnico Nacional
F	Field Museum of Natural History
HCIB	Herbario Anetta Mary Carter del Centro de Investigaciones Biológicas del Noroeste, S. C.
HUH	Harvard University Herbaria
IBUG	Herbario Luz María Villarreal de Puga, Universidad de Guadalajara : Instituto de Botánica, Centro Universitario de Ciencias Biólogicas y Agropecuarias
IEB	Herbario del Instituto de Ecología, A.C., México (IE-BAJíO)
INIF	Herbario Nacional Forestal Biól. Luciano Vela Gálvez, INIFAP
K	Royal Botanic Gardens, Kew
MEXU	Herbario Nacional de México, Universidad Nacional Autónoma de México : Instituto de Biología
MO	Missouri Botanical Garden’s Herbarium
OSU	Oklahoma State University Herbarium
SD	San Diego Natural History Museum Herbarium
UC	The University and Jepson Herbaria, University of California, Berkeley
US	United States National Herbarium, Smithsonian National Museum of Natural History
XAL	Herbario del Instituto de Ecología, A.C.
