# Supplementary material for: Vascular Plant Species Inventory of Mexico’s Revillagigedo National Park: Awareness of Alien Invaders as a Sine Qua Non Prerequisite for Island Conservation
Source: Plants (Basel). 2023 Sep 30;12(19):3455. doi: 10.3390/plants12193455 (PMC10575041; doi:10.3390/plants12193455)
Supplement: Supplementary file 1 [file plants-12-03455-s001.zip › Supplementary Material S2.xlsx]

## Sheet: Socorro Island species
Socorro Island plant species. S= endemic to Socorro Island, C= endemic to Clarion Island, R= endemic to the Revillagigedo Archipelago, *=Introduced, NP= Probably not present
Family	Scientific name	Synonym	Endemic / Native / Introduced	Not present	Reports / Publications	Oldest collection / publication available	Oldest collector available	Collection number	Herbarium
Acanthaceae	Elytraria imbricata (Vahl.) Pers.				1,2,3,5,6	1897	Anthony	392	MEXU
Amaranthaceae	Amaranthus palmeri S. Watson		*		2,5,6	1967	Felger	15863	SD
Amaranthaceae	Gomphrena nitida Rothr.		*		5,6	2017	SEV	6030	SD
Amaranthaceae	Gomphrena serrata L.	Gomphrena decumbens Jacq.	*			2014	M. Ramírez, A. Paizanni and J. E. Martínez	527	IEB
Anacardiaceae	Mangifera indica L.		*		3,6, photos	1994
Annonaceae	Annona muricata L.		*		3,5,6	1979	R. Bonilla B.	79	INIF
Apiaceae	Daucus montanus Humb. & Bonpl. ex Schult.				2,5,6	1957	Moran	5803	MEXU
Apocynaceae	Cascabela thevetia (L.) Lippold	Thevetia peruviana (Pers.) K.Schum.	*		3,6	1994	A. Flores-Palacios and A. González G.	870	XAL
Apocynaceae	Metastelma californicum Benth.	Cynanchum californicum (Benth.) Moran			2,3,5,6	1903	Barkelew	217	US
Apocynaceae	Metastelma cuneatum Brandegee				5,6	2017	SEV	6082	SD
Apocynaceae	Metastelma minutiflorum Wiggins				2,3,5,6	1957	Moran	5873	MEXU
Aquifoliaceae	Ilex socorroensis Brandegee		S		1,2,3,5,6	1903	Barkelew	179	UC
Araliaceae	Oreopanax xalapensis (Kunth) Decne. & Planch.				1,2,3,5,6	1903	Barkelew	230	1
Arecaceae	Cocos nucifera L.		*		3,4,6, photos	1994
Arecaceae	Phoenix dactylifera L.		*		5,6	2017	SEV	6062	SD
Aristolochiaceae	Aristolochia socorroensis Pfeifer		S		1,2,3,5,6	1897	Anthony	s.n.	1
Asparagaceae	Agave americana L.		*		photos	2017
Asphodelaceae	Aloe vera (L.) Burm.f.		*		photos	2017
Aspleniaceae	Asplenium formosum Willd.				1,2,3,5,6,8	1925	Mason	1615	1
Aspleniaceae	Asplenium sessilifolium Desv.	Asplenium potosinum var. incisum Hieron.			1,2,3,5,8	1925	Mason	1670	MO
Asteraceae	Ambrosia confertiflora DC.		*		2,5,6,	1979	R. Bonilla B.	55	INIF
Asteraceae	Ageratina pacifica (B.L.Rob. ex B.L.Rob.) R.M.King & H.Rob.	Eupatorium pacificum B.L.Rob.			1,2,3,5,6	1903	Barkelew	s.n.	1
Asteraceae	Ageratina pichinchensis (Kunth) R.M.King & H.Rob.					1957	Moran	5845	MEXU
Asteraceae	Bahiopsis chenopodina (E. Greene) E. E. Schill. & Panero	Viguiera chenopodina Greene			1,2,3,5	1889	Townsend	s.n.	US
Asteraceae	Bidens socorrensis Moran & G. A. Levin		S		2,3,5,6	1957	Moran	5862	SD
Asteraceae	Coreocarpus insularis (Brandegee) E. B. Smith		S		1,2,3,5,6	1897	Anthony	389	MO
Asteraceae	Eclipta prostrata (L.) L.				5,6	2017	SEV	6040	SD
Asteraceae	Erigeron socorrensis Brandegee		S		1,2,5,6	1897	Anthony	376	UC
Asteraceae	Gamochaeta sphacelata (Kunth) Cabrera	Gamochaeta chionesthes G.L.Nesom, Gnaphalium pedunculosum I.M.Johnst.			2,3,5,6	1967	Felger	15760	2
Asteraceae	Pseudognaphalium attenuatum (DC.) Anderb.	Gnaphalium attenuatum DC.			1,2,3,5,6	1925	Mason	1665	1
Asteraceae	Laennecia confusa (Cronq.) G. L. Nesom	Conyza confusa Cronquist			2,3,5,6	1967	Felger	15813	SD
Asteraceae	Perityle socorrosensis Rose		R		1,2,3,5,6	1889	Townsend	s.n.	HUH
Asteraceae	Blumea viscosa (Mill.) V.M.Badillo	Pseudoconyza viscosa (Miller) D'Arcy	*		2,5,6	1987	G. A. Levin	1767	MEXU
Asteraceae	Sonchus asper (L.) Hill		*		2,5,6	1981	Moran	29538	SD
Asteraceae	Sonchus tenerrimus L.		*		2,5,6	1978	Moran	25441	SD
Asteraceae	Tridax procumbens L.		*		5,6	2017	SEV	6025	SD
Asteraceae	Eremosis littoralis Gleason	Vernonia littoralis Brandegee, Critoniopsis littoralis (Brandegee) H.Rob.	S		1,2,5,6	1897	Anthony	s.n.	US
Asteraceae	Brickellia peninsularis Brandegee		S		1,2,5,6	1897	Anthony	198	US
Boraginaceae	Cordia curassavica (Jacq.) Roemer & Schultes	Varronia curassavica Jacq., Cordia brevispicata M.Martens & Galeotti, Cordia socorrensis Brandegee			1,2,3,5,6	1897	Anthony	384	CAS
Boraginaceae	Varronia cylindrostachya Ruiz & Pav	Cordia cylindrostachya (Ruiz & Pav.) Roem. & Schult.	*		3,6	1988	M. Campa M.	5	IEB
Boraginaceae	Heliotropium curassavicum L.				1,2,3,5,6	1897	Anthony	398	MO
Boraginaceae	Heliotropium procumbens Miller	Euploca procumbens (Mill.) Diane & Hilger	*		5,6	2017	SEV	6042	SD
Boraginaceae	Tournefortia capitata M. Martens & Galeotti					1925	O. Solís	s.n.	MEXU
Boraginaceae	Tournefortia hartwegiana Steud.	Tournefortia mutabilis Vent.			1,2,3,5,6	1903	Barkelew	191	US
Brassicaceae	Lepidium virginicum L. ssp. pubescens (Greene) C. L. Hitchc.	Lepidium virginicum subsp. menziesii (DC.) Thell.			5	1991	Levin	2127	MO
Burseraceae	Bursera epinnata (Rose) Engl.	Bursera nesopola I. M. Johnst.			1,2,3,5,6	1925	Mason	1609	CAS
Cactaceae	Opuntia sp.				1,2,3,5,6	1925	Mason	s.n.	1
Campanulaceae	Lobelia cordifolia Hook. & Arn.	Calcaratolobelia cordifolia (Hook. & Arn.) Wilbur			2,3,5,6	1981	Moran	29513	SD
Campanulaceae	Triodanis perfoliata subsp. biflora (Ruiz & Pav.) Lammers	Triodanis biflora (Ruíz Lopez & Pavón) E. Greene			2,3,5,6	1957	Moran	5844	SD
Caricaceae	Carica papaya L.		*	NP	5	1978	Moran	25521	MEXU
Caryophyllaceae	Arenaria lanuginosa (Michx.) Rohrb.					1995	A. Flores-Palacios and J.E. Martínez G.	859	XAL
Chenopodiaceae	Dysphania ambrosioides (L.) Mosyakin & Clemants	Chenopodium ambrosioides L.	*		2,5	1978	Moran	25517	SD
Cleomaceae	Arivela viscosa (L.) Raf.	Cleome viscosa L.	*		2,3,5,6	1986	C.L. Díaz-Luna	18122	IEB
Combretaceae	Conocarpus erectus L.				1,2,3,5,6	1897	Anthony	397	MO
Combretaceae	Terminalia catappa L.		*		3,5,6	1978	Moran	25444	SD
Convolvulaceae	Cressa truxillensis Kunth	Cressa cretica var. truxillensis (Kunth) Choisy			1,2,3,5,6	1903	Barkelew	252	UC
Convolvulaceae	Ipomoea carnea subsp. fistulosa (Mart. ex Choisy) D.F.Austin	Ipomoea fistulosa Mart. ex Choisy; Ipomoea fistulosa var. nicaraguensis Donn. Sm / Ipomoea nicaraguensis (Donn. Sm.) House	*		3,5,6	1978	Moran	25440	SD
Convolvulaceae	Ipomoea imperati (Vahl) Griseb.				5,6	2017	SEV	6068	SD
Convolvulaceae	Ipomoea pes-caprae (L.) R. Br.	Ipomoea pes-caprae var. brasiliensis (L.) A. St.-Hil.			1,2,3,5,6	1897	Anthony	s.n.	1
Convolvulaceae	Ipomoea purpurea (L.) Roth	Ipomoea purpurea var. diversifolia (Lindl.) O'Donell	*			1983	E. Guízar N.	120	MEXU
Convolvulaceae	Ipomoea triloba L.				1,2,3,5,6	1925	Mason	1644	1
Convolvulaceae	Distimake quinquefolius (L.) A.R.Simões & Staples	Merremia quinquefolia (L.) Hallier f.	*		5	2017	SEV	2017	SD
Cucurbitaceae	Citrullus lanatus (Thunb.) Matsum. & Nakai.	Citrullus vulgaris Schrad.	*	NP	3,6, photos	1994
Cucurbitaceae	Lagenaria siceraria (Mol.) Standl.		*	NP	2,3,5,6	1981	Moran	29543	SD
Cucurbitaceae	Luffa cylindrica (L.) M.Roem.	Luffa aegyptiaca Mill.	*	NP	3,6	1988	M. Campa M.	20	IEB
Cycadaceae	Cycas revoluta Thunb.		*		photos	2017
Cyperaceae	Bulbostylis nesiotica (I. M. Johnst.) Fern.	Stenophyllus nesioticus I.M.Johnst.	R		1,2,3,5,6	1903	Barkelew	225	1
Cyperaceae	Cyperus duripes I. M. Johnst.		R		1,2,3,5,6	1897	Anthony	400	MO
Cyperaceae	Cyperus ligularis Hemsl.				1,2,3,5,6	1925	Mason	1678	US
Cyperaceae	Cyperus rotundus L.		*		2,5,6	1981	Moran	29496	SD
Cyperaceae	Cyperus sordidus J. Presl & C. Presl	Cyperus howellii O'Neill & Ben.Ayers			1,2,3,5,6	1903	Barkelew	196	1
Dennstaedtiaceae	Pteridium caudatum (L.) Maxon				1,2,3,5,6,7	1903	Barkelew	216	UC
Dryopteridaceae	Ctenitis equestris (Kunze) Ching				7	1994	Flores-Palacios	738	XAL
Dryopteridaceae	Dryopteris knoblochii A. R. Smith				7	1933	J. Patiño	26	MEXU
Dryopteridaceae	Polystichum hartwegii (Klotzsch) Hieron				1,5,6,7	1903	Barkelew	227	US
Euphorbiaceae	Acalypha umbrosa Brandegee		S		1,2,3,5,6	1897	Anthony	375	MO
Euphorbiaceae	Croton masonii I. M. Johnst.		S		1,2,3,5,6	1897	Anthony	s.n.	1
Euphorbiaceae	Euphorbia anthonyi (Brandegee) G. A. Levin var. Anthonyi	Chamaesyce anthonyi (Brandegee) G.A.Levin	S		1,2,3,5,6	1889	Townsend	s.n.	1
Euphorbiaceae	Euphorbia heterophylla L.		*		2,5,6	1987	Levin	1789	SD
Euphorbiaceae	Euphorbia hirta L. var. hirta	Chamaesyce hirta (L.) Millsp.	*		2,5,6	1983	E. Guízar N.	1192	IEB
Euphorbiaceae	Euphorbia hyssopifolia L.	Chamaesyce hyssopifolia (L.) Small	*		2,5,6	1981	Moran	29495	2
Euphorbiaceae	Euphorbia incerta Brandegee	Chamaesyce incerta (Brandegee) Millsp.			1,2,3,5,6	1889	Townsend	s.n.	1
Euphorbiaceae	Euphorbia thymifolia L.	Chamaesyce thymifolia (L.) Millsp.	*		2,5,6	1978	Moran	25438	SD
Euphorbiaceae	Hippomane mancinella L.				1,2,3,5,6	1897	Anthony	388	1
Euphorbiaceae	Ricinus communis L.		*		4,5,6,10, photos	2015	Martínez-Gómez J.E.		10
Fabaceae	Guilandina bonduc L.	Caesalpinia bonduc (L.) Roxb.			2,3,5,6	1903	Barkelew	207	MO
Fabaceae	Canavalia rosea (Sw.) DC.	Canavalia apiculata Piper			1,2,3,5,6	1903	Barkelew	249	2
Fabaceae	Cassia fistula L.		*			2018	Aguirre-Fey	16	XAL
Fabaceae	Crotalaria incana L.		*		2,3,5,6	1983	E. Guízar N.	s.n.	IEB
Fabaceae	Delonix regia (Hook.) Raf.		*		3,5,6	1978	Moran	25445	SD
Fabaceae	Desmanthus bicornutus S. Watson		*		2,5,6	1987	Levin	1775	SD
Fabaceae	Desmodium procumbens (Mill.) Hitchc.		*		2,5,6	1978	Moran	25527	SD
Fabaceae	Desmodium scorpiurus (Sw.) Desf.		*		3,5,6	1994	SEV	6039	SD
Fabaceae	Indigofera suffruticosa Miller		*		5,6	1991	Levin	2068	SD
Fabaceae	Leucaena leucocephala (Lam.) de Wit		*		4,5,10, photos	2015	Martínez-Gómez J.E.		10
Fabaceae	Macroptilium atropurpureum (DC.) Urban	Phaseolus atropurpureus DC.	*		2,5,6	1987	G. Toriz A. and A. Campos V.	735	IEB
Fabaceae	Neptunia plena (L.) Benth.		*		2,5,6	1987	Levin	1776	MEXU
Fabaceae	Phaseolus lunatus L.				1,2,3,5,6	1925	Mason	1668	1
Fabaceae	Pithecellobium dulce (Roxb.) Benth.		*		3,5,6	1991	Levin	2074	SD
Fabaceae	Prosopis juliflora (Sw.) DC.		*		5,6	1933	J. Patiño	s.n.	MEXU
Fabaceae	Rhynchosia minima (L.) DC.		*		1,2,3,5,6	1897	Anthony	s.n.	1
Fabaceae	Senna alata (L.) Roxb.	Cassia alata L.	*			2018	Aguirre-Fey	20	XAL
Fabaceae	Senna obtusifolia (L.) Irwin & Barneby		*		2,3,5,6	1987	A. Ocampo L.	AOL001	MEXU
Fabaceae	Tamarindus indica L.		*		3,6	1994	L.M. Villarreal	16731	IBUG
Fabaceae	Vachellia campechiana (Mill.) Seigler & Ebinger	Acacia cochliacantha f. houghii (Britton & Rose) Seigler & Ebinger	*		5	1978	Moran	25531	SD
Fabaceae	Vachellia farnesiana (L.) Wight & Arn. var. farnesiana	Acacia farnesiana (L.) Willd.	*		2,3,5,6	1978	Moran	25443	SD
Fabaceae	Zapoteca formosa subsp. rosei (Wiggins) H.M.Hern.	Calliandra socorrensis	C,S		1,2,3,5,6	1897	Anthony	s.n.	US
Gentianaceae	Centaurium capense C. R. Broome				2,3,5,6	1981	Moran	29519	SD
Gentianaceae	Zeltnera wigginsii (Broome) Mansion	Centaurium wigginsii Broome			2,3,5,6	1981	Moran	29506	SD
Goodeniaceae	Scaevola plumieri (L.) Vahl				1, 2,3,5,6	1897	Anthony	387	MO
Hypericaceae (Guttiferae)	Hypericum eastwoodianum I. M. Johnst.		S		1,2,3,5,6	1903	Barkelew	229	US
Lamiaceae	Lepechinia hastata (A. Gray) Epling ssp. socorrensis Moran		S		2,3,5,6	1957	Moran	5780	MEXU
Lamiaceae	Hyptis pectinata (L.) Poit.	Mesosphaerum pectinatum (L.) Kuntze	*		2,5,6	1978	Moran	25442	SD
Lamiaceae	Salvia pseudomisella Moran & G. A. Levin		S		2,3,5,6	1958	F. Miranda	8754	SD
Lamiaceae	Salvia misella Kunth	Salvia riparia Kunth	*		2,5,6	1981	Moran	29536	SD
Lamiaceae	Teucrium townsendii Vasey & Rose var. affine (Brandegee) Moran		S		1,2,3,5,6	1897	Anthony	385	MO
Lauraceae	Persea americana Mill.		*	NP		1995	Flores-Palacios	822	XAL
Lycopodiaceae	Huperzia dichotoma (Jacq.) Trevis	Phlegmariurus dichotomus (Jacq.) W. H. Wagner, Lycopodium dichotomum Jacq.			3,6,7	1994	Flores-Palacios	783	XAL
Malvaceae	Abutilon californicum Benth.				1,2,3,5,6	1903	Barkelew	184	MO
Malvaceae	Corchorus aestuans L.		*		2,5,6	1967	L.M. Villarreal	952	IEB
Malvaceae	Corchorus orinocensis Kunth		*		2,5,6	1981	Moran	29500	SD
Malvaceae	Gossypium hirsutum L.	Gossypium lanceolatum Tod.	*		1,2,3,4,5,6	1897	Anthony	s.n.	1
Malvaceae	Hibiscus diversifolius Jacq.		*		2,3,5,6	1981	Moran	29516	SD
Malvaceae	Hibiscus furcellatus Desr.					1983	E. Guízar N.	1173	CHAP
Malvaceae	Talipariti tiliaceum var. pernambucense (Arruda) Fryxell	Hibiscus tiliaceus L. var. pernambucensis (Arruda) I. M. Johnst., Hibiscus pernambucensis Arruda	*		2,3,5,6	1967	L.M. Villarreal	984	XAL
Malvaceae	Malvastrum americanum (L.) Torrey		*		2,3,5,6	1978	G. Toríz A.et al.	711	IEB
Malvaceae	Malvastrum coromandelianum (L.) Garcke		*		2,3,5,6	1967	A. Campos V. and G. Toríz A.	641	IEB
Malvaceae	Melochia pyramidata L.		*		1,2,5,6	1903*	Barkelew	247	MO	* Johnston (1931) and Levin & Moran (1989) agree that this specimen is mislabeled and was collected in Clarion. After that date, the species was not reported until 1978 when Moran collected it and reported its presence in disturbed areas only.
Malvaceae	Pavonia hastata Cav.				2,3,5,6	1953	Mason	14619	2
Malvaceae	Sida acuta Burm.f.		*			1983	E. Guízar N.	1199	MEXU
Malvaceae	Sida barclayi Baker f.		*			1983	E. Guízar N.	1201	MEXU
Malvaceae	Sida ciliaris L.		*		5,6	2017	SEV	6031	SD
Malvaceae	Sida nesogena I. M. Johnst.		S		1,2,3,5,6	1925	Mason	1613	CAS
Malvaceae	Sida rhombifolia L.		*		1,2,3,5,6	1903	Barkelew	232	MO
Malvaceae	Sida salviifolia C. Presl		*		2,5,6	1978	Levin	2078	HCIB
Malvaceae	Triumfetta socorrensis Brandegee		S		1,2,3,5,6	1897	Anthony	378	CAS
Malvaceae	Waltheria indica L.	Waltheria americana L.			1,2,3,5,6	1889	Townsend	s.n.	1
Meliaceae	Cedrela odorata L.		*		4	2004	M. Mora Jarvio	217	MEXU
Meliaceae	Melia azedarach L.		*		4,5,6	2017	SEV	6067	SD
Meliaceae	Swietenia humilis Zucc.		*		4,6	1976	R. Bonilla B.	80	INIF
Meliaceae	Swietenia macrophylla King		*	NP		1995	A. Flores-Palacios and J.E. Martínez G.	871	XAL
Molluginaceae	Glinus radiatus (Ruíz Lopez & Pavón) Rohrb.		*		2,3,5,6	1981	Moran	29540	MO
Molluginaceae	Mollugo verticillata L.		*		2,5,6	1978	Moran	25524	SD
Moraceae	Ficus benjamina L.		*		photos	2017
Moraceae	Ficus cotinifolia Kunth				1,2,3,5,6	1897	Anthony	395	MO
Myrtaceae	Psidium guajava L.		*		3,5,6	1967	R. Cruz Cisneros	1576	ENCB
Myrtaceae	Psidium socorrense I. M. Johnst.	Psidium galapagaeum Hook.F, Psidium aff. sartorianum (O. Berg) Niedenzu	S		1,2,3,5,6	1897	Anthony	396	1
Nyctaginaceae	Boerhavia coccinea Miller	Boerhavia caribaea Jacq.			1,2,3,5,6	1897	Anthony	s.n.	1
Nyctaginaceae	Boerhavia erecta L.		*		2,5,6	1987	Levin	1777	MEXU
Nyctaginaceae	Bougainvillea glabra Choisy		*			1995	Flores-Palacios	869	XAL
Oleaceae	Forestiera rhamnifolia Griseb.				1,2,3,5,6	1903	Barkelew	220	1
Ophioglossaceae	Botrychium socorrense W.H. Wagner		S		2,3,5,6,7	1983	E. Guízar N.	1182	MEXU
Ophioglossaceae	Ophioglossum reticulatum L.				5,6,7	1991	Levin	2114	SD
Orchidaceae	Acianthera unguicallosa (Ames & C. Schweinf.) Solano	Pleurothallis unguicallosa Ames & C.Schweinf.	S		1,2,3,5,6	1925	Mason	1628	CAS
Orchidaceae	Dendrophylax porrectus (Rchb. f.) Carlsward & Whitten					1994	Flores-Palacios	749	XAL
Orchidaceae	Epidendrum nitens Rchb. f.				2,3,5,6	1957	Moran	5802	SD
Orchidaceae	Epidendrum rigidum Jacq.				1,2,3,5,6	1903	Barkelew	233	SD
Orchidaceae	Guarianthe aurantiaca (Bateman ex Lindl.) Dressler & W.E. Higgins	Cattleya aurantiaca (Bateman ex Lindl.) P.N.Don			1,2,3,5,6	1925	Mason	1643	XAL
Orchidaceae	Sarcoglottis schaffneri (Rchb. f.) Ames				6	1987	A. Campos V. and G. Toríz A.	744	HUH
Orobanchaceae	Castilleja bryantii Brandegee var. socorrensis (Moran) J. M. Egger	Castilleja socorrensis Moran	S		2,3,5,6	1933	J. Patiño	s.n.	MEXU
Papaveraceae	Argemone ochroleuca Sweet		*		2,3,5,6	1978	Moran	25518	SD
Passifloraceae	Passiflora suberosa L.				2,5,6	1957	Moran	5040	SD
Piperaceae	Peperomia socorronis Trel.		S		1,2,3,5,6	1925	Mason	1653	CAS
Piperaceae	Peperomia tetraphylla (G. Forster) Hook. & Arn.				1,2,5,6	1903	Barkelew	228	MO
Plantaginaceae	Nuttallanthus texanus (Scheele) D. A. Sutton				2,3,5,6	1957	Moran	5837	SD
Plantaginaceae	Scoparia dulcis L.		*		5,6	1987	G. Toríz A.; et al.	714	IEB
Poaceae	Aristida adscensionis L.				2,3,5,6	1988	Levin	2025	SD
Poaceae	Aristida vaginata A. Hitchc.		S		1,2,5,6	1925	Mason	1649	MO
Poaceae	Bothriochloa pertusa (L.) A.Camus		*		5,6	2017	SEV	6044	SD
Poaceae	Cenchrus ciliaris L.		*		2,3,5,6	1987	Levin	1759	CHAPA
Poaceae	Cenchrus echinatus L.		*		2,3,5,6	1957	Moran	5744	2
Poaceae	Cenchrus myosuroides Kunth				1,2,3,5,6	1889	Townsend	s.n.	1
Poaceae	Chloris barbata Swartz		*		5,6	1979	I. R. Bonilla	44682	INIF
Poaceae	Cynodon dactylon (L.) Pers.		*		2,5,6	1978	Moran	25439	2
Poaceae	Dactyloctenium aegyptium (L.) Willd.		*		2,5,6	1955	B. Reyes	72	INIF
Poaceae	Digitaria bicornis (Lam.) Roem. & Schult.		*		2,5,6	1977	L.M. Villarreal	10957	IBUG
Poaceae	Echinochloa colona (L.) Link		*			1987	G. Toriz A. and A. Campos V.	757	MEXU
Poaceae	Eragrostis tenella (L.) P.Beauv. ex Roem. & Schult	Eragrostis amabilis (L.) Wight & Arn.	*		2,3,5,6	1957	Moran	5749	SD
Poaceae	Eragrostis ciliaris (L.) Link.		*		1,2,3,5,6	1903	Barkelew	224	1
Poaceae	Eragrostis pectinacea (Michx.) Nees		*		2,5,6	1988	Domínguez	714	HCIB
Poaceae	Heteropogon contortus (L.) P.Beauv. ex Roem. & Schult.				1,2,3,5,6	1889	Townsend	1647 (Mason 1925)	MO
Poaceae	Jouvea pilosa (Presl) Scribn.				1,2,3,6	1903	Barkelew	103	MO
Poaceae	Leptochloa panicea (Retz.) Ohwi	Dinebra panicea (Retz.) P. M. Peterson &N. Snow ssp. brachiata (Steud.) P. M. Peterson & N. Snow	*		5,6	2017	SEV	6061	SD
Poaceae	Melinis repens (Willdenow) Zizka	Rhynchelytrum repens (Willd.) C.E.Hubb.	*		2,5,6	1979	B. Reyes	64	INIF
Poaceae	Muhlenbergia solisii (G. A. Levin) P. M. Peterson	Aegopogon solisii G.A.Levin	S		2,3,5,6	1925	O. Solís	90	1
Poaceae	Oplismenus hirtellus (L.) Beauv.				2,3,5,6	1987	Levin	1822	HCIB
Poaceae	Paspalum longum Chase		S		1,2,3,5,6	1925	Mason	1648	CAS
Poaceae	Schizachyrium mexicanum (Hitchc.) A.Camus				6	1988	León de la Luz	3330	HCIB
Poaceae	Schizachyrium sanguineum (Retz.) Alston				2,3,5,6	1932	Howell, J. T.	8422	US
Poaceae	Setaria geminata (Forssk) Veldkamp	Paspalidium geminatum (Forssk.) Stapf			5,6	1988	León de la Luz	3446	SD
Poaceae	Setaria parviflora (Poir.) Kerguelen	Setaria geniculata P.Beauv.			1,2,3,5,6	1925	Mason	1664	1
Poaceae	Sorghastrum pohlianum Dávila, L.I. Cabrera & R. Lira		S		1,2,3,5,6,7,9	1897	Anthony	401	1
Poaceae	Sporobolus purpurascens (Swartz) Hamilton				1,2,3,5,6	1925	Mason	1663	US
Poaceae	Urochloa maxima (Jacq.) R.D.Webster		*			2018	Aguirre-Fey and J.E. Martínez		XAL
Polygonaceae	Antigonon leptopus Hook. & Arn.		*			1933	J. Patiño	s.n.	MEXU
Polypodiaceae	Pecluma alfredii (Rosenst.) M. G. Price var. occidentalis A. R. Smith				1,2,3,5,6,	1925	Mason	1633	1
Polypodiaceae	Polypodium californicum Kaulfuss				7	1925	Mason	1533	US
Polypodiaceae	Polypodium polypodioides (L.) Watt. var. aciculare Weath.	Pleopeltis polypodioides var. acicularis (Weath.) E.G. Andrews & Windham			1,2,3,5,6,7	1903	Barkelew	236	MO
Portulacaceae	Portulaca oleracea L.		*		2,5,6	1978	Moran	25448	SD
Portulacaceae	Portulaca pilosa L				1,2,3,5,6	1889	Townsend	s.n.	US
Potamogetonaceae	Potamogeton nodosus Poiret				2,3,5,6	1957	Moran	5874	MEXU
Psilotaceae	Psilotum nudum (L.) P. Beauv.				1,2,3,5,6,7	1903	Barkelew	218	MO
Pteridaceae	Hemionitis radiata (L.) Christenh.	Adiantopsis radiata (L.) Fée, Cheilanthes radiata (L.) J. Sm.			1,2,3,5,6,7	1925	Mason	1632	MO
Pteridaceae	Cheilanthes peninsularis Maxon var. insularis Weath.		C,S		1,2,3,5,6,7	1889	Townsend	s.n.	1
Pteridaceae	Pityrogramma ebenea (L.) Proctor				3,5,6,7	1994	Flores-Palacios	741	XAL
Rhamnaceae	Frangula discolor (Donn.Sm.) Grubov	Rhamnus sharpii M.C.Johnst. & L.A.Johnst.			1,2,3,5,6	1925	Mason	1667	F
Rosaceae	Prunus serotina Ehrh.	Prunus capuli Cav.			1,2,3,5,6	1925	Mason	1635	MO
Rosaceae	Rubus sp.				1,2,3,5,6	1925	Mason	1654	1
Rubiaceae	Chiococca alba (L.) C. L. Hitchc.				1,2,3,5,6	1903	Barkelew	201	MO
Rubiaceae	Galium mexicanum Kunth				1,2,3,5,6	1897	Anthony	386	MO
Rubiaceae	Guettarda insularis Brandegee		S		1,2,3,5,6	1897	Anthony	377	CAS
Rubiaceae	Houstonia mucronata (Benth.) B.L.Rob.	Stenotis mucronata (Benth.) Terrell				1933	J. Patiño	s.n.	MEXU
Rubiaceae	Mitracarpus hirtus (L.) DC.		*		2,3,5,6	1987	A. Campos V. and G. Toríz A.	619	IEB
Rubiaceae	Spermacoce nesiotica (Robinson) G. A. Levin	Borreria nesiotica Rob.	C,S		1,2,3,5,6	1903	Barkelew	208	MO
Rutaceae	Citrus × limon (L.) Osbeck		*		3,4,6, photos	2004
Rutaceae	Citrus x aurantium L.		*		3,4,5	1981	Moran	29529	MEXU
Rutaceae	Zanthoxylum insulare Rose	Zanthoxylum fagara (L.) Sarg.			1,2,3,5,6	1897	Anthony	394	MO
Sabiaceae	Meliosma nesites I. M. Johnst.		S		1,2,3,5,6	1925	Mason	1627	F
Santalaceae	Phoradendron quadrangulare (Kunth) Griseb.	Phoradendron commutatum Trel., Phoradendron townsendii Trel.			1,2,3,5,6	1889	Townsend	s.n.	1
Santalaceae	Phoradendron tonduzii Trel.					1983	J. Arturo Solís Magallanes	4148	MEXU
Sapindaceae	Cardiospermum halicacabum L.				1,2,5,6	1889	Townsend	s.n.	1
Sapindaceae	Dodonaea viscosa (L.) Jacq.				1,2,3,5,6	1889	Townsend	s.n.	1
Sapindaceae	Sapindus sp.		*		5,6	1978	Moran	24429	SD
Sapotaceae	Manilkara zapota (L.) P.Royen		*	NP		1987	A. Ocampo L. and W. López-Forment Conradt	1801WLF	MEXU
Sapotaceae	Sideroxylon socorrense (Brandegee) T. D. Penn.	Bumelia socorrensis Brandegee	S		1,2,3,5,6	1897	Anthony	s.n.	GH
Solanaceae	Cestrum pacificum Brandegee		S		1,2,3,5,6	1897	Anthony	391	MO
Solanaceae	Nicotiana stocktonii Brandegee	Nicotiana nesophila I.M.Johnst.	R		1,2,3,5,6	1897	Anthony	382	US
Solanaceae	Physalis mimulus Waterfall		S		2,3,5,6	1889	Townsend	s.n.	1
Solanaceae	Physalis pruinosa L.		*		2,5,6	1988	R. Dominguez	725	HCIB
Solanaceae	Solanum americanum Miller	Solanum nigrum L.	*		2,5	1981	Moran	29534	SD
Solanaceae	Solanum ferrugineum Jacq.	Solanum madrense Fernald, Solanum torvum var. ferrugineum (Jacq.) Sendtn.			1,2,3,5,6	1925	Mason	1659	K
Thelypteridaceae	Thelypteris oligocarpa (Willd.) Ching				7	1994	Flores-Palacios	718	XAL
Verbenaceae	Citharexylum danirae León de la Luz & F. Chiang		S			1990	León de la Luz	4518	HCIB
Verbenaceae	Lantana involucrata L.	Lantana involucrata L. var. socorrensis Moldenke	S		1,2,3,5,6	1889	Townsend	s.n.	US
Verbenaceae	Lantana velutina M. Martens & Galeotti				2,3,5,6	1957	Moran	5935	SD
Verbenaceae	Verbena sphaerocarpa L. M. Perry		S		2,3,5,6	1897	Anthony	380	MO
Zygophyllaceae	Tribulus cistoides L.		*		1,2,5,6	1889	Townsend	s.n.	1

## Sheet:  Clarion Island species
Clarion Island plant species. S= endemic to Socorro Island, C= endemic to Clarion Island, R= endemic to the Revillagigedo Archipelago, *=Introduced, NP= Probably not present
Family	Scientific name	Synonym	Endemic / Native / Introduced	Not present	Reports / Publications	Oldest collection / publication available	Oldest collector available	Collection number	Herbarium
Aizoaceae	Sesuvium portulacastrum (L.) L.				1,2,3,5	1897	Anthony	s.n.	1
Amaranthaceae	Iresine diffusa Humb. & Bonpl. ex Willd.	Iresine celosia L.			1,2,3,5	1839	Barclay	s.n.	1
Arecaceae	Cocos nucifera L.		*		5	2017	JPR	32141	SD
Aristolochiaceae	Aristolochia sp.		C		5	2017	SEV	6106	SD
Asteraceae	Brickellia peninsularis Brandegee var. amphithalassa I. M. Johnst.		C		1,2,3,5	1897	Anthony	s.n.	1
Asteraceae	Perityle socorrosensis Rose		R		1,2,3,5	1897	Anthony	415	MO
Boraginaceae	Heliotropium curassavicum L. var. oculatum (Heller) Thorne				1,2,3,5	1925	Mason	1570	MO
Brassicaceae	Lepidium lasiocarpum Torr. & A. Gray var. latifolium C. L. Hitchc.	Lepidium lasiocarpum Nutt.			1,2,3,5	1897	Anthony	405	MO
Cactaceae	Opuntia sp.				1,2,3,5	1839	Barclay	s.n.	1
Cleomaceae	Arivela viscosa (L). Raf	Cleome viscosa L.	*		5	2017	JPR	32175	SD
Commelinaceae	Commelina erecta L.				1,2,3,5	1897	Anthony	s.n.	1
Convolvulaceae	Cressa truxillensis Kunth				1,2,3,5	1897	Anthony	409	MO
Convolvulaceae	Ipomoea halierca I. M. Johnst.		C		1,2,3,5	1839	Barclay	s.n.	1
Convolvulaceae	Ipomoea indica (Burm. f.) Merrill	Ipomoea cathartica Poiret			1,2,3,5	1889	Townsend	s.n.	MO
Convolvulaceae	Ipomoea pes-caprae (L.) R. Br.				1,2,3,5	1925	Mason	1559	US
Cucurbitaceae	Luffa cylindrica (L.) M.Roem.	Luffa aegyptiaca Mill.	*	NP		1987	A. Ocampo L. and W. López-Forment Conradt	1915	MEXU
Cyperaceae	Bolboschoenus maritimus (L.) Palla ssp. paludosus (A. Nelson) T. Koyama	Scirpus maritimus var. paludosus (A.Nelson) Kük., Scirpus robustus var. paludosus (A.Nelson) Fernald			1,2,3,5	1925	Mason	1580	MO
Cyperaceae	Bulbostylis nesiotica (I. M. Johnst.) Fern.	Stenophyllus nesioticus I.M.Johnst.	R		1,2,3,5	1897	Anthony	s.n.	1
Cyperaceae	Cyperus duripes I. M. Johnst.		R		1,2,3,5	1897	Anthony	s.n.	1
Cyperaceae	Eleocharis mutata (L.) Roem. & Schult.				5	2017	JPR	32135	SD
Euphorbiaceae	Euphorbia anthonyi Brandegee var. clarionensis (Brandegee) I. M. Johnst.	Chamaesyce anthonyi (Brandegee) G.A.Levin	C		1,2,3,5	1889	Townsend	s.n.	1
Euphorbiaceae	Euphorbia californica Benth.				1,2,3,5	1897	Anthony	413	MO
Euphorbiaceae	Euphorbia thymifolia L.		*		5	2017	JPR	32124	SD
Fabaceae	Caesalpinia bonduc (L.) Roxb.	Caesalpinia crista Thunb.			1,2,3,5	1839	Barclay	s.n.	1
Fabaceae	Canavalia rosea (Sw.) DC.	Canavalia apiculata Piper			1,2,3,5	1889	Townsend	s.n.	1
Fabaceae	Galactia striata (Jacq.) Urban				1,2,3,5	1925	Mason	1563	MO
Fabaceae	Macroptilium atropurpureum (DC.) Urban	Phaseolus atropurpureus DC.	*		1,2,5	1839	Barclay	s.n.	1
Fabaceae	Neptunia plena (L.) Benth.		*		5	2017	JPR	32173	SD
Fabaceae	Rhynchosia minima (L.) DC.		*		5	2017	JPR	32142	SD
Fabaceae	Sophora tomentosa L.				1,2,3,5	1839	Barclay	s.n.	1
Fabaceae	Zapoteca formosa subsp. rosei (Wiggins) H.M.Hern.	Calliandra socorrensis I.M.Johnst.	C,S		1,2,3,5	1839	Barclay	s.n.	1
Lamiaceae	Teucrium townsendii Vasey & Rose var. townsendii		C		1,2,3,5	1889	Townsend	s.n.	1
Malvaceae	Malvella leprosa (Ortega) Krapov.	Sida hederacea (Douglas) Torr. ex A.Gray			1,2,3,5	1925	Mason	1558	1
Malvaceae	Melochia pyramidata L.				1,2,3,5	1897	Anthony	408	MO
Malvaceae	Waltheria indica L.	Waltheria americana L.			1,2,3,5	1889	Townsend	s.n.	1
Nyctaginaceae	Boerhavia coccinea Miller	Boerhavia caribaea Jacq.			1,2,3,5	1925	Mason	1592	1
Nyctaginaceae	Boerhavia scandens L.	Commicarpus scandens (L.) Standl.			5	2017	SEV	6114	SD
Onagraceae	Oenothera resicum Benavides, Kuethe, Ortiz-Alcaráz & León de la Luz		C		8	2018	E. Benavides and J.R. Kuethe	23	HCIB
Poaceae	Aristida tenuifolia Hitchc.		C		1,2,3,5	1925	Mason	1586	US
Poaceae	Cenchrus ciliaris L.		*		5	1996	E. Castillo R.	19	IBUG
Poaceae	Cenchrus echinatus L.		*		5	1987	A. Ocampo L. and W. López-Forment Conradt	1903	MEXU
Poaceae	Chloris barbata Sw.		*			1995	A. Flores-Palacios and J.E. Martínez G.	809	XAL
Poaceae	Dactyloctenium aegyptium (L.) Willd.		*		5	1996	P. Méndez Guardado and M. Quiñonez	s.n.	IBUG
Poaceae	Eriochloa acuminata (Presl). Kunth.				1,2,3,5	1897	Anthony	s.n.	1
Poaceae	Heteropogon contortus (L.) Roemer & Schultes				5	1987	A. Ocampo L. and W. López-Forment Conradt	1868	MEXU
Poaceae	Melinis repens (Willdenow) Zizka	Rhynchelytrum repens (Willd.) C.E.Hubb.	*			1987	A. Ocampo L. and W. López-Forment Conradt	1880	MEXU
Poaceae	Sporobolus pyramidatus (Lam.) Hitchc.				1,2,3,5	1925	Mason	1569	US
Poaceae	Urochloa reptans (L.) Stapf		*		5	2017	JPR	32145	SD
Portulacaceae	Portulaca oleracea L.		*		5	2017	JPR	32126	SD
Portulacaceae	Portulaca pilosa L.				1,2,3,5	1889	Townsend	s.n.	1
Pteridaceae	Cheilanthes peninsularis Maxon var. insularis Weath.		C,S		1,2,3,5	1925	Mason	1571	1
Rhamnaceae	Rhamnus humboldtiana Willd. ex Schult.	Karwinskia humboldtiana (Roem. & Sch.) Zucc.			1,2,5	1897	Anthony	s.n.	US
Rubiaceae	Spermacoce nesiotica (Robinson) Levin	Borreria nesiotica Rob.	C,S		1,2,3,5	1925	Mason	1574	US
Rutaceae	Zanthoxylum fagara (L.) Sarg.				1,2,5	1897	Anthony	s.n.	1
Sapindaceae	Cardiospermum halicacabum L.				1,2,3,5	1925	Mason	1591	US
Sapindaceae	Dodonaea viscosa L. Jacq.				1,2,3,5	1839	Barclay	s.n.	1
Sapindaceae	Sapindus saponaria L.				1,2,3,5	1925	Mason	1561	US
Solanaceae	Datura aff. discolor Bernh.				5	2017	JPR	32144	SD
Solanaceae	Nicotiana stocktonii T. S. Brandegee		R		1,2,3,5	1925	Mason	1585	MO
Solanaceae	Physalis clarionensis Waterf.	Physalis cordata Houst. ex Mill.	C		1,2,3,5	1925	Anthony	411	MO
Solanaceae	Physalis philadelphica Lam.		*		5	2017	SEV	6113	SD
Zygophyllaceae	Tribulus cistoides L.		*		1,2,5	1839	Barclay	s.n.	1

## Sheet: Socorro alien species
Socorro Island alien plant species. NP= Probably not present, N Am= North America, S Am= South America, Asia Tem= Temperate Asia, Asia Trop= Tropical Asia, *= Species included in the GCW but without an invasion risk score.
Family	Scientific name	Synonym	Not present	Life form	Habit	Origin	Invasion status	G.C.W. 2017 Score	G.C.W. 2017 Rating
Amaranthaceae	Amaranthus palmeri S. Watson			Annual	Herb	N Am	Naturalized	11.2	Medium
Amaranthaceae	Gomphrena nitida Rothr.			Annual	Herb	N Am	Casual
Amaranthaceae	Gomphrena serrata L.	Gomphrena decumbens Jacq.		Perennial	Herb	N Am, S Am	Casual	9.12	Medium
Anacardiaceae	Mangifera indica L.			Perennial	Tree	Asia Tem, Asia Trop	Cultivated	25.92	High
Annonaceae	Annona muricata L.			Perennial	Tree	N Am, S Am	Cultivated	12.96	Medium
Apocynaceae	Cascabela thevetia (L.) Lippold	Thevetia peruviana (Pers.) K.Schum.		Perennial	Shrub	N Am, S Am	Casual	4.32	Low
Arecaceae	Cocos nucifera L.			Perennial	Tree	Asia Trop, Australasia	Cultivated	28.8	High
Arecaceae	Phoenix dactylifera L.			Perennial	Tree	Asia Tem	Cultivated	38.4	Extreme
Asparagaceae	Agave americana L.			Perennial	Shrub	N Am	Cultivated	14.4	Medium
Asphodelaceae	Aloe vera (L.) Burm.f.			Perennial	Herb	Asia Tem	Cultivated	4.8	Low
Asteraceae	Ambrosia confertiflora DC.			Perennial	Herb	N Am	Naturalized	7.68	Medium
Asteraceae	Blumea viscosa (Mill.) V.M.Badillo	Pseudoconyza viscosa (Miller) D'Arcy		Annual	Herb	N Am, S Am, Africa, Asia Tem, Asia Trop	Naturalized	*
Asteraceae	Sonchus asper (L.) Hill			Annual	Herb	Africa, Europe, Asia Tem	Naturalized	35.84	Extreme
Asteraceae	Sonchus tenerrimus L.			Annual	Herb	Africa, Europe, Asia Tem	Naturalized	7.2	Medium
Asteraceae	Tridax procumbens L.			Perennial	Herb	N Am, S Am	Naturalized	26.88	High
Boraginaceae	Cordia cylindrostachya (Ruiz & Pav.) Roem. & Schult.	Varronia cylindrostachya Ruiz & Pav		Perennial	Tree	S Am	Casual	*
Boraginaceae	Heliotropium procumbens Miller	Euploca procumbens (Mill.) Diane & Hilger		Perennial	Herb	N Am, S Am	Casual	*
Caricaceae	Carica papaya L.		NP	Perennial	Tree	N Am, S Am	Cultivated	19.44	High
Chenopodiaceae	Dysphania ambrosioides (L.) Mosyakin & Clemants	Chenopodium ambrosioides L.		Annual	Herb	N Am, S Am	Naturalized	26.4	High
Cleomaceae	Arivela viscosa (L.) Raf.	Cleome viscosa L.		Annual	Herb	Africa, Asia Tem, Asia Trop, Australasia	Naturalized	9.6	Medium
Combretaceae	Terminalia catappa L.			Perennial	Tree	Africa, Asia Trop	Cultivated	19.44	High
Convolvulaceae	Ipomoea fistulosa Mart. ex Choisy	Ipomoea fistulosa var. nicaraguensis Donn. Sm / Ipomoea nicaraguensis (Donn. Sm.) House		Perennial	Shrub	N Am, S Am	Cultivated	3.6	Low
Convolvulaceae	Ipomoea purpurea (L.) Roth	Ipomoea purpurea var. diversifolia (Lindl.) O'Donell		Annual	Herb	N Am, S Am	Cultivated	24	High
Convolvulaceae	Merremia quinquefolia (L.) Hallier f.			Perennial	Vine	N Am, S Am	Casual	*
Cucurbitaceae	Citrullus lanatus (Thunb.) Matsum. & Nakai.	Citrullus vulgaris Schrad.	NP	Annual	Vine	Africa	Cultivated	3.6	Low
Cucurbitaceae	Lagenaria siceraria (Mol.) Standl.		NP	Annual	Vine	Africa	Casual	12	Medium
Cucurbitaceae	Luffa cylindrica (L.) M.Roem.	Luffa aegyptiaca Mill.	NP	Annual	Vine	Africa, Asia Tem, Asia Trop, Australasia	Cultivated	4.8	Low
Cycadaceae	Cycas revoluta Thunb.			Perennial	Shrub	Asia Tem	Cultivated	2.4	Low
Cyperaceae	Cyperus rotundus L.			Perennial	Grass	Africa, Europe, Asia Tem, Asia Trop, Australasia	Naturalized	44.8	Extreme
Euphorbiaceae	Euphorbia heterophylla L.			Annual	Herb	N Am, S Am	Casual	19.2	High
Euphorbiaceae	Euphorbia hirta L. var. hirta	Chamaesyce hirta (L.) Millsp.		Annual	Herb	N Am, S Am	Naturalized	8.64	Medium
Euphorbiaceae	Euphorbia hyssopifolia L.	Chamaesyce hyssopifolia (L.) Small		Annual	Herb	N Am, S Am	Naturalized	1.92	Low
Euphorbiaceae	Euphorbia thymifolia L.	Chamaesyce thymifolia (L.) Millsp.		Annual	Herb	N Am, S Am	Naturalized	0.96	Low
Euphorbiaceae	Ricinus communis L.			Perennial	Tree	Africa	Invasive	43.2	Extreme
Fabaceae	Cassia fistula L.			Perennial	Tree	Asia Trop	Cultivated	25.92	High
Fabaceae	Crotalaria incana L.			Perennial	Herb	N Am, S Am	Invasive	35.84	Extreme
Fabaceae	Delonix regia (Hook.) Raf.			Perennial	Tree	Africa	Cultivated	8.64	Medium
Fabaceae	Desmanthus bicornutus S. Watson			Perennial	Herb	N Am	Naturalized	1.76	Low
Fabaceae	Desmodium procumbens (Mill.) Hitchc.			Annual	Herb	N Am, S Am	Naturalized	*
Fabaceae	Desmodium scorpiurus (Sw.) Desf.			Perennial	Herb	N Am, S Am	Naturalized	1.28	Low
Fabaceae	Indigofera suffruticosa Miller			Perennial	Shrub	N Am, S Am	Casual	10.56	Medium
Fabaceae	Leucaena leucocephala (Lam.) de Wit			Perennial	Tree	N Am	Invasive	64	Extreme
Fabaceae	Macroptilium atropurpureum (DC.) Urban	Phaseolus atropurpureus DC.		Perennial	Vine	N Am, S Am	Naturalized	44.8	Extreme
Fabaceae	Neptunia plena (L.) Benth.			Perennial	Herb	N Am, S Am	Naturalized	10.56	Medium
Fabaceae	Pithecellobium dulce (Roxb.) Benth.			Perennial	Tree	N Am, S Am	Casual	51.2	Extreme
Fabaceae	Prosopis juliflora (Sw.) DC.			Perennial	Tree	N Am, S Am	Naturalized	12.8	Medium
Fabaceae	Rhynchosia minima (L.) DC.			Perennial	Vine	N Am, S Am, Africa, Asia Tem, Asia Trop, Australasia	Naturalized	3.52	Low
Fabaceae	Senna alata (L.) Roxb.	Cassia alata L.		Perennial	Shrub	N Am, S Am	Casual	9.6	Medium
Fabaceae	Senna obtusifolia (L.) Irwin & Barneby			Perennial	Herb	N Am, S Am	Invasive	44.8	Extreme
Fabaceae	Tamarindus indica L.			Perennial	Tree	Africa	Cultivated	17.28	High
Fabaceae	Vachellia campechiana (Mill.) Seigler & Ebinger	Acacia cochliacantha f. houghii (Britton & Rose) Seigler & Ebinger		Perennial	Shrub	N Am	Casual	1.92	Low
Fabaceae	Vachellia farnesiana (L.) Wight & Arn. var. farnesiana	Acacia farnesiana (L.) Willd.		Perennial	Shrub	N Am, S Am	Naturalized	51.2	Extreme
Lamiaceae	Hyptis pectinata (L.) Poit.	Mesosphaerum pectinatum (L.) Kuntze		Annual	Herb	N Am, S Am	Invasive	9.6	Medium
Lamiaceae	Salvia misella Kunth	Salvia riparia Kunth		Annual	Herb	N Am, S Am	Casual	*
Lauraceae	Persea americana Mill.		NP	Perennial	Tree	N Am, S Am	Cultivated	12.96	Medium
Malvaceae	Corchorus aestuans L.			Annual	Herb	N Am, S Am, Africa, Asia Tem, Asia Trop, Australasia	Naturalized	7.2	Medium
Malvaceae	Corchorus orinocensis Kunth			Annual	Herb	N Am, S Am	Naturalized	*
Malvaceae	Gossypium hirsutum L.	Gossypium lanceolatum Tod.		Annual	Shrub	N Am, S Am	Naturalized	8.96	Medium
Malvaceae	Hibiscus diversifolius Jacq.			Perennial	Shrub	Africa	Naturalized
Malvaceae	Talipariti tiliaceum var. pernambucense (Arruda) Fryxell	Hibiscus tiliaceus L. var. pernambucensis (Arruda) I. M. Johnst., Hibiscus pernambucensis Arruda		Perennial	Tree	Africa, Asia Tem, Asia Trop	Naturalized	*
Malvaceae	Malvastrum americanum (L.) Torrey			Perennial	Herb	N Am, S Am	Naturalized	6.48	Low
Malvaceae	Malvastrum coromandelianum (L.) Garcke			Perennial	Herb	N Am, S Am	Naturalized	14.4	Medium
Malvaceae	Melochia pyramidata L.			Perennial	Herb	N Am, S Am	Naturalized	7.2	Medium
Malvaceae	Sida acuta Burm.f.			Perennial	Herb	N Am, S Am, Africa, Asia Tem, Asia Trop	Naturalized	26.88	High
Malvaceae	Sida barclayi Baker f.			Perennial	Herb	N Am, S Am	Naturalized
Malvaceae	Sida ciliaris L.			Perennial	Herb	N Am, S Am	Naturalized	1.92	Low
Malvaceae	Sida rhombifolia L.			Perennial	Shrub	Africa, Asia Tem, Asia Trop	Naturalized
Malvaceae	Sida salviifolia C. Presl			Perennial	Herb	N Am, S Am	Naturalized	*
Meliaceae	Cedrela odorata L.			Perennial	Tree	N Am, S Am	Naturalized	25.92	High
Meliaceae	Melia azedarach L.			Perennial	Tree	Asia Tem, Asia Trop, Australasia	Cultivated	25.92	High
Meliaceae	Swietenia humilis Zucc.			Perennial	Tree	N Am	Cultivated	6.72	Low
Meliaceae	Swietenia macrophylla King		NP	Perennial	Tree	N Am, S Am	Cultivated	38.4	Extreme
Molluginaceae	Glinus radiatus (Ruíz Lopez & Pavón) Rohrb.			Annual	Herb	N Am, S Am	Naturalized	*
Molluginaceae	Mollugo verticillata L.			Annual	Herb	N Am, S Am, Africa	Naturalized	14.4	Medium
Moraceae	Ficus benjamina L.			Perennial	Tree	Asia Tem, Asia Trop, Australasia	Cultivated	8.64	Medium
Myrtaceae	Psidium guajava L.			Perennial	Tree	N Am, S Am	Invasive	34.56	Extreme
Nyctaginaceae	Boerhavia erecta L.			Annual	Herb	N Am, S Am	Naturalized	7.68	Medium
Nyctaginaceae	Bougainvillea glabra Choisy			Perennial	Vine	S Am	Cultivated	2.88	Low
Papaveraceae	Argemone ochroleuca Sweet			Annual	Herb	N Am	Naturalized	14.4	Medium
Plantaginaceae	Scoparia dulcis L.			Perennial	Herb	N Am, S Am	Naturalized	14.4	Medium
Poaceae	Bothriochloa pertusa (L.) A.Camus			Perennial	Grass	Africa, Asia Tem, Asia Trop, Australasia	Naturalized	14.08	Medium
Poaceae	Cenchrus ciliaris L.			Perennial	Grass	Africa, Asia Tem, Asia Trop	Invasive	33.6	Extreme
Poaceae	Cenchrus echinatus L.			Annual	Grass	N Am, S Am	Invasive	44.8	Extreme
Poaceae	Chloris barbata Swartz			Annual	Grass	Africa, Asia Tem, Asia Trop	Invasive	15.84	Medium
Poaceae	Cynodon dactylon (L.) Pers.			Perennial	Grass	Africa, Europe, Asia Tem, Asia Trop, Australasia	Invasive	44.8	Extreme
Poaceae	Dactyloctenium aegyptium (L.) Willd.			Annual	Grass	Africa, Asia Tem	Invasive	33.6	Extreme
Poaceae	Digitaria bicornis (Lam.) Roem. & Schult.			Annual	Grass	Africa, Asia Tem, Asia Trop, Australasia	Invasive	5.12	Low
Poaceae	Echinochloa colona (L.) Link			Annual	Grass	Africa, Asia Tem, Asia Trop	Invasive	33.6	Extreme
Poaceae	Eragrostis tenella (L.) P.Beauv. ex Roem. & Schult	Eragrostis amabilis (L.) Wight & Arn.		Annual	Grass	Africa, Asia Tem	Invasive	17.92	High
Poaceae	Eragrostis ciliaris (L.) Link.			Annual	Grass	Africa, Asia Tem, Asia Trop	Invasive	13.44	Medium
Poaceae	Eragrostis pectinacea (Michx.) Nees			Annual	Grass	N Am, S Am	Invasive	6.48	Low
Poaceae	Leptochloa panicea (Retz.) Ohwi	Dinebra panicea (Retz.) P. M. Peterson &N. Snow ssp. brachiata (Steud.) P. M. Peterson & N. Snow		Annual	Grass	N Am, S Am, Asia Tem, Asia Trop	Naturalized	*
Poaceae	Melinis repens (Willdenow) Zizka	Rhynchelytrum repens (Willd.) C.E.Hubb.		Perennial	Grass	Africa, Asia Tem, Asia Trop	Invasive	20.16	High
Poaceae	Urochloa maxima (Jacq.) R.D.Webster			Perennial	Grass	Africa, Asia Tem	Invasive	15.36	Medium
Polygonaceae	Antigonon leptopus Hook. & Arn.			Perennial	Vine	N Am, S Am	Naturalized	24	High
Portulacaceae	Portulaca oleracea L.			Annual	Herb	Africa, Europe, Asia Tem	Naturalized	44.8	Extreme
Rubiaceae	Mitracarpus hirtus (L.) DC.			Annual	Herb	N Am, S Am	Naturalized	1.44	Low
Rutaceae	Citrus × limon (L.) Osbeck			Perennial	Tree		Naturalized	10.8	Medium
Rutaceae	Citrus x aurantium L.			Perennial	Tree		Naturalized	4.8	Low
Sapindaceae	Sapindus sp.			Perennial	Tree	N Am, S Am	Cultivated
Sapotaceae	Manilkara zapota (L.) P.Royen		NP	Perennial	Tree	N Am, S Am	Cultivated	12.96	Medium
Solanaceae	Physalis pruinosa L.			Annual	Herb	N Am, S Am	Casual	2.4	Low
Solanaceae	Solanum americanum Miller	Solanum nigrum L.		Annual	Herb	N Am, S Am	Naturalized	24	High
Zygophyllaceae	Tribulus cistoides L.			Perennial	Herb	Africa, Asia Tem, Asia Trop, Australasia	Invasive	19.2	High

## Sheet: Clarion alien species
Clarion Island alien plant species. NP= Probably not present, N Am= North America, S Am= South America, Asia Tem= Temperate Asia, Asia Trop= Tropical Asia.
Family	Scientific name	Synonym	Not present	Life form	Habit	Origin	Invasion status	G.C.W. 2017 Score	G.C.W. 2017 Rating
Arecaceae	Cocos nucifera L.			Perennial	Tree	Asia Trop, Australasia	Cultivated	28.8	High
Cleomaceae	Arivela viscosa (L.) Raf.	Cleome viscosa L.		Annual	Herb	Africa, Asia Tem, Asia Trop, Australasia	Naturalized	9.6	Medium
Cucurbitaceae	Luffa cylindrica (L.) M.Roem.	Luffa aegyptiaca Mill.	NP	Annual	Vine	Africa, Asia Tem, Asia Trop, Australasia	Cultivated	4.8	Low
Euphorbiaceae	Euphorbia thymifolia L.			Annual	Herb	N Am, S Am	Naturalized	0.96	Low
Fabaceae	Macroptilium atropurpureum (DC.) Urban	Phaseolus atropurpureus DC.		Perennial	Vine	N Am, S Am	Naturalized	44.8	Extreme
Fabaceae	Neptunia plena (L.) Benth.			Perennial	Herb	N Am, S Am	Naturalized	10.56	Medium
Fabaceae	Rhynchosia minima (L.) DC.			Perennial	Vine	N Am, S Am, Africa, Asia Tem, Asia Trop, Australasia	Naturalized	3.52	Low
Poaceae	Cenchrus ciliaris L.			Annual	Grass	N Am, S Am	Invasive	44.8	Extreme
Poaceae	Cenchrus echinatus L.			Perennial	Grass	Africa, Asia Tem, Asia Trop	Invasive	33.6	Extreme
Poaceae	Chloris barbata Swartz			Annual	Grass	Africa, Asia Tem, Asia Trop	Invasive	15.84	Medium
Poaceae	Dactyloctenium aegyptium (L.) Willd.			Annual	Grass	Africa, Asia Tem	Invasive	33.6	Extreme
Poaceae	Melinis repens (Willdenow) Zizka	Rhynchelytrum repens (Willd.) C.E.Hubb.		Perennial	Grass	Africa, Asia Tem, Asia Trop	Invasive	20.16	High
Poaceae	Urochloa reptans (L.) Stapf			Annual	Grass	Asia Tem, Asia Trop, Australasia	Naturalized	1.44	Low
Portulacaceae	Portulaca oleracea L.			Annual	Herb	Africa, Europe, Asia Tem	Naturalized	44.8	Extreme
Solanaceae	Physalis philadelphica Lam.			Annual	Herb	N Am	Cultivated	7.2	Medium
Zygophyllaceae	Tribulus cistoides L.			Perennial	Herb	Africa, Asia Tem, Asia Trop, Australasia	Invasive	19.2	High

## Sheet: San Benedicto Island species
San Benedicto Island plant species. SB= endemic to San Benedicto, R= endemic to the Revillagigedo Archipelago, NP= Probably not present
Family	Scientific name	Synonym	Endemic / Native / Introduced	Not present	Reports / Publications	Oldest collection / publication available	Oldest collector available	Collection number	Herbarium
Aristolochiaceae	Aristolochia islandica Pfeiffer		SB	NP	1,2,3,6	1897	Anthony	s.n.	1
Asteraceae	Erigeron crenatus Eastwood ex I. M. Johnst.		SB	NP	1,2,6	1903	Barkelew	176	1
Asteraceae	Perityle socorrosensis Rose		R		1,2,6	1897	Anthony	372	MO
Convolvulaceae	Ipomoea pes-caprae (L.) R. Br.				1,2,3,6	1925	Mason	1686	MO
Cyperaceae	Bulbostylis nesiotica (I. M. Johnst.) Fern.	Stenophyllus nesioticus I.M.Johnst.	R	NP	1,2,3,6	1897	Anthony	317	MO
Cyperaceae	Cyperus duripes I. M. Johnst.		R		1,2,6	1903	Barkelew	173	1
Euphorbiaceae	Euphorbia anthonyi (T.S. Brandegee) G. Levin	Chamaesyce anthonyi (Brandegee) G.A.Levin	SB		1,2,3,6	1897	Anthony	369	MO
Lamiaceae	Teucrium affine var. dentosum I.M.Johnst.		SB	NP	1,2,3,6	1903	Barkelew	170	MO
Poaceae	Cenchrus myosuroides Kunth			NP	1,2,3,6	1897	Anthony	370	MO
Poaceae	Eragrostis prolifera (Sw.) Steud.	Eragrostis diversiflora Vasey			1,2,3,6	1903	Barkelew	172	US
Solanaceae	Nicotiana stocktonii T. S. Brandegee		R		6	2017	JPR	32070	SD

## Sheet: References
Species Inventory References
1)	Johnston, I. The flora of the Revillagigedo Islands. In Proceedings of the California Academy of Sciences; 4th Series; The Academy: San Francisco, CA, USA, 1931; Volume 20; pp. 9–104.
2)	Levin, G.; Moran, R. The Vascular Flora of Isla Socorro, México. Memoir; San Diego Society of Natural History: San Diego, CA, USA, 1989; pp. 1–71.
3)	SEMARNAT-CONANP. Programa de Conservación y Manejo de la Reserva de la Biosfera Archipiélago de Revillagigedo, México. 2004. Available online: https://www.conanp.gob.mx/que_hacemos/pdf/programas_manejo/revillagigedo.pdf (ac-cessed on 22 December 2021).
4)	Martínez-Gómez JE (2017) Informe final: Programa de Manejo de Áreas Naturales Protegidas (PROMANP): Coordinación del Programa Nacional para la Conservación de la Paloma de Socorro. Convenio de Concertación CONANP/PROMANP/MB/037/2017.
5)	Rebman J, Vanderplank S, Ezcurra E (2020) Vascular plants of the revillagigedo islands expedition in february 2017. In: Vanderplank,S., Wall, M. and Ezcurra E. (eds) Report on the Terrestrial Expedition to the Revillagigedo Archipelago, 2020. Proc San Diego Soc Nat Hist, San Diego, CA USA. pp. 53-76
6)	SEMARNAT-CONANP. Programa de Manejo del Parque Nacional Archipiélago de Revillagigedo, México. 2018. Available online: https://simec.conanp.gob.mx/pdf_libro_pm/82_libro_pm.pdf (accessed on 22 December 2021).
7)	Mickel, J. T., & Smith, A. R. (2004). The Pteridophytes of Mexico (Memoirs of The New York Botanical Garden 88). The New York Botanical Garden, Bronx, New York, USA.
8)	Benavides, E.; Kuethe, J.R.; Ortiz-Alcaraz, A.; De la Luz, J.L. Oenothera resicum (Onagraceae), a new species and the first record of the family from the Revillagigedo Archipelago, Mexico. Phytotaxa 2019, 416, 59–66. https://doi.org/10.11646/phytotaxa.416.1.7.
9)	Dávila, P., Cabrera, L. I., & Lira, R. (1998). A New Species of Sorghastrum (Poaceae) from Isla Socorro, Colima, Mexico. Brittonia, 50(3), 301–308. https://doi.org/10.2307/2807773
10)	Martínez-Gómez JE (2015) Proyecto para remover a las especies de árboles exóticos introducidos en Isla Socorro. Oficio de Autorización SGPA/DGVS/0792/16 y SGPA/DGVS/1152/19. Dirección General de Vida Silvestre, Secretaría de Medio Ambiente y Recursos Naturales.
